# Supplementary material for: Regulation of sperm motility in Eastern oyster (Crassostrea virginica) spawning naturally in seawater with low salinity
Source: PLoS One. 2021 Mar 18;16(3):e0243569. doi: 10.1371/journal.pone.0243569 (PMC7971463; doi:10.1371/journal.pone.0243569)
Supplement: S1 Data — (XLSX) [file pone.0243569.s009.xlsx]

## Sheet: Effect of salinity 
Post-activation time	Salinity treatment (PSU)	Male replicate	VCL	Motile
1	4	1	.	0
1	4	2	.	0
1	4	3	.	16.7
1	4	4	10.993	67.9
1	4	5	.	0
1	8	1	19.2386	62.3
1	8	2	46.8646	22.7
1	8	3	120.632	71.4
1	8	4	.	5
1	8	5	78.8258	57.7
1	12	1	.	2.4
1	12	2	183.694	35.9
1	12	3	123.362	94.8
1	12	4	36.1005	94.3
1	12	5	76.5921	38.6
1	16	1	49.0579	23.1
1	16	2	132.134	64.3
1	16	3	181.744	85.1
1	16	4	90.7831	66.7
1	16	5	185.388	68.6
1	20	1	122.122	63.6
1	20	2	148.884	26.2
1	20	3	128.83	75
1	20	4	72.4402	35.6
1	20	5	147.148	68.4
1	24	1	42.1256	33.3
1	24	2	139.542	44.7
1	24	3	.	20
1	24	4	158.209	35.2
1	24	5	146.19	35.9
1	28	1	76.7346	34.9
1	28	2	.	5.3
1	28	3	147.135	15.6
1	28	4	12.3542	51.9
1	28	5	.	13
1	32	1	.	0
1	32	2	.	0
1	32	3	8.80786	31.1
1	32	4	10.4115	71.8
1	32	5	22.598	52.6
2	4	1	.	0
2	4	2	.	0
2	4	3	48.5703	27.3
2	4	4	.	0
2	4	5	11.6746	28.2
2	8	1	56.1535	24.6741
2	8	2	93.0202	20
2	8	3	163.382	78.1
2	8	4	110.003	13.2
2	8	5	136.572	27.8
2	12	1	40.8114	56.3
2	12	2	156.011	46.5
2	12	3	174.889	71.1
2	12	4	137.667	51.5
2	12	5	124.916	44.1
2	16	1	192.612	62.3
2	16	2	118.865	86.1
2	16	3	187.79	68.4
2	16	4	218.94	65.6
2	16	4	155.136	55.4
2	16	5	156.621	48.4
2	20	1	161.681	70.2
2	20	2	123.939	51.5
2	20	3	196.136	65.8
2	20	4	152.32	61.7
2	20	5	166.753	48.2
2	24	1	84.4289	50
2	24	2	193.482	35.6
2	24	3	138.934	25
2	24	4	186.035	62.1
2	24	5	232.254	51.5
2	28	1	14.4081	50
2	28	2	45.8034	66.7
2	28	3	.	6.4
2	28	4	113.748	12.7
2	28	5	153.222	19.5
2	32	1	.	0
2	32	2	.	0
2	32	3	11.0604	20.7
2	32	4	9.78801	55.6
2	32	5	131.268	20.8
4	4	1	.	0
4	4	2	.	0
4	4	3	72.6619	41.9
4	4	4	.	0
4	4	5	31.2967	7.4
4	8	1	67.9785	40.3
4	8	2	81.0536	52.9
4	8	3	161.361	68.7
4	8	4	73.1398	35.4
4	8	5	94.8298	67.1
4	12	1	141.7	30
4	12	2	256.186	59.7
4	12	3	187.164	78.8
4	12	4	242.283	68.1
4	12	5	171.162	61.3
4	16	1	194.056	75.4
4	16	2	128.62	91.5
4	16	3	149.608	89.3
4	16	5	162.017	65.9
4	20	1	209.791	49.3
4	20	2	211.291	48.5
4	20	3	215.61	73.3
4	20	4	159.769	75
4	20	5	170.44	54.8
4	24	1	105.005	51
4	24	2	201.844	56.6
4	24	3	247.103	43.1
4	24	4	201.253	53.2
4	24	5	217.427	54.5
4	28	1	45.1609	66.7
4	28	2	35.1504	76.9
4	28	3	159.271	21.4
4	28	4	35.8997	59.3
4	28	5	73.995	38.7
4	32	1	.	0
4	32	2	.	0
4	32	3	11.6508	35
4	32	4	.	7.3
4	32	5	32.8142	55.3
6	4	1	.	0
6	4	2	.	0
6	4	3	57.7721	47.2
6	4	4	.	1.8
6	4	5	14.7034	74.5
6	8	1	71.3777	57.3
6	8	2	99.6828	40.4
6	8	3	142.819	85.1
6	8	4	62.0728	79.9
6	8	5	135.406	52.4
6	12	1	136.596	61.3
6	12	2	159.979	56.3
6	12	3	186.348	83.7
6	12	4	229.788	62.7
6	12	5	155.23	65.5
6	16	1	118.557	74.4
6	16	2	140.87	44.9
6	16	3	180.62	85.7
6	16	4	210.089	51.2
6	16	5	196.2	62.7
6	20	1	180.648	68.8
6	20	2	215.51	42.6
6	20	3	183.517	77.3
6	20	4	197.274	87.5
6	20	5	178.812	58.3
6	24	1	191.396	72.7
6	24	2	75.4173	54.9
6	24	3	127.82	44.4
6	24	4	228.331	85.2
6	24	5	157.416	51.6
6	28	1	85.1978	44.3
6	28	2	27.6733	59.5
6	28	3	180.33	27.6
6	28	4	81.5538	56.3
6	28	5	90.3889	55
6	32	1	.	0
6	32	2	.	0
6	32	3	.	4
6	32	4	8.76064	65.1
6	32	5	25.405	79.2
8	4	1	.	0
8	4	2	.	0
8	4	3	63.828	41.4
8	4	4	.	7.3
8	4	5	17.1822	22.9
8	8	1	97.9379	48.8
8	8	2	116.778	26.4
8	8	3	151.613	81.1
8	8	4	123.702	65.1
8	8	5	116.032	71.7
8	12	1	152.829	47.7
8	12	2	206.511	32.7
8	12	3	175.212	75
8	12	4	186.81	80.6
8	12	5	190.596	71.8
8	16	1	197.917	75
8	16	2	163.938	42.6
8	16	3	174.224	80.5
8	16	4	229.377	69.5
8	16	5	196.941	67.6
8	20	1	214.448	66.1
8	20	2	159.331	81.2
8	20	3	178.169	85.9
8	20	4	213.396	78
8	20	5	126.017	85.4
8	24	1	192.521	74.4
8	24	2	207.122	39.3
8	24	3	132.497	38.2
8	24	4	202.102	74.5
8	24	5	142.753	52.9
8	28	1	180.902	56.8
8	28	2	94.7245	13.3
8	28	3	135.419	16.1
8	28	3	134.138	12.1
8	28	4	89.3935	54.3
8	28	5	81.2477	48
8	32	1	.	0
8	32	2	.	0
8	32	3	9.24277	35
8	32	4	.	5.1
8	32	5	.	0
10	4	1	.	0
10	4	2	.	0
10	4	3	82.516	17
10	4	4	.	6.3
10	4	5	35.3361	17.1
10	8	1	88.7692	58.6
10	8	2	101.613	48.8
10	8	3	168.73	74.5
10	8	4	154.617	59.1
10	8	5	143.622	60
10	12	1	195.447	52.4
10	12	2	193.208	57.1
10	12	3	182.136	87.5
10	12	4	204.905	58.7
10	12	5	184.204	50.7
10	16	1	174.1	68.2
10	16	2	132.928	35.6
10	16	3	168.812	85.7
10	16	4	221.098	60
10	16	5	162.46	53
10	20	1	225.746	70.7
10	20	2	172.483	55
10	20	3	173.912	74.3
10	20	4	232.018	80.7
10	20	5	108.223	80
10	24	1	157.27	65.2
10	24	2	180.417	41.7
10	24	3	166.024	54.3
10	24	4	198.019	71.3
10	24	5	160.004	58.8
10	28	1	128.007	30
10	28	2	92.844	44
10	28	4	106.874	63
10	28	5	75.5907	38.9
10	32	1	.	0
10	32	2	.	0
10	32	3	.	0
10	32	4	.	1.8
10	32	5	.	0
15	4	1	.	0
15	4	2	.	2.4
15	4	3	69.2174	21.2
15	4	4	.	3.5
15	4	5	.	9.8
15	8	1	109.284	46.2
15	8	2	96.3348	30.5
15	8	3	155.003	87.9
15	8	4	149.89	69.4
15	8	5	173.028	37.5
15	12	1	204.255	60
15	12	2	191.486	67.7
15	12	3	156.729	89.7
15	12	4	235.77	92.9
15	12	5	180.625	72.5
15	16	1	146.248	58.3
15	16	2	192.878	66.7
15	16	3	170.488	87.8
15	16	4	250.919	78.4
15	16	5	100.394	82.9
15	20	1	114.895	90.5
15	20	2	168.241	36.8
15	20	3	165.65	90
15	20	4	187.673	93.8
15	20	5	166.81	69.2
15	24	1	128.345	66.7
15	24	2	149.9	39.8
15	24	3	134.853	89.1
15	24	4	162.316	59.3
15	24	5	139.842	79.4
15	28	1	59.3989	38.5
15	28	2	83.6016	8.1
15	28	3	33.9503	70.8
15	28	4	106.928	38.2
15	28	5	150.754	21.1
15	32	1	.	1.8
15	32	2	.	3.1
15	32	3	18.1728	23.2
15	32	4	.	0
15	32	5	123.067	6.9
30	4	1	.	2
30	4	2	.	1.7
30	4	3	21.4341	58.8
30	4	4	.	0
30	4	5	.	0
30	8	1	80.772	23.8
30	8	2	105.22	59.8
30	8	3	142.656	84.1
30	8	4	135.684	65.9
30	8	5	33.887	85.2
30	12	1	101.934	87.6
30	12	2	187.477	34.2
30	12	3	166.078	65.8
30	12	4	227.827	80.9
30	12	5	188.95	57.6
30	16	1	160.279	81.4
30	16	2	151.711	24.6
30	16	3	157.794	90.5
30	16	4	195.503	69.4
30	16	5	233.051	69
30	20	1	218.669	69.1
30	20	2	199.39	54.1
30	20	3	146.392	66.7
30	20	4	236.87	74
30	20	5	162.555	72
30	24	1	188.054	73.8
30	24	2	181.706	45.5
30	24	3	162.531	69.5
30	24	4	160.762	85.7
30	24	5	72.2028	78.4
30	28	1	138.618	38.3
30	28	2	.	2.6
30	28	3	107.572	14.4
30	28	4	43.145	71.4
30	28	5	135.032	40.6
30	32	1	.	0
30	32	2	9.63449	29.9
30	32	3	12.3285	10.2
30	32	4	144.502	15.2
30	32	5	21.5289	52.1
45	4	1	12.1324	50
45	4	2	16.7039	76.7
45	4	3	72.9915	17.2
45	4	4	15.3699	94.8
45	4	5	15.725	68.8
45	8	1	128.128	45.6
45	8	2	110.389	29.6
45	8	3	143.768	80.7
45	8	4	133.732	61.4
45	8	5	30.5749	25.6
45	12	1	198.004	71.8
45	12	2	144.173	29.9
45	12	3	149.092	87
45	12	4	217.188	77.4
45	12	5	132.273	46.3
45	16	1	206.249	74.6
45	16	2	187.623	34.2
45	16	3	168.245	77.3
45	16	4	250.161	72.2
45	16	5	104.758	74.3
45	20	1	158.424	84.4
45	20	2	86.0213	39.4
45	20	3	160.818	85.4
45	20	4	202.897	87.8
45	20	5	133.566	83.3
45	24	1	153.246	58.2
45	24	2	163.717	33.1
45	24	3	166.593	75.6
45	24	4	136.335	92.7
45	24	5	91.6643	66.3
45	28	1	151.226	27.8
45	28	2	.	3.3
45	28	3	118.565	29.5
45	28	4	92.469	23.8
45	28	5	44.3504	74.6
45	32	1	10.4755	23.7
45	32	2	8.98484	22.2
45	32	3	12.5333	39.5
45	32	4	.	4
45	32	5	12.5448	66.1
60	4	1	12.0877	92.6
60	4	2	8.38917	32.1
60	4	3	18.8228	95.1
60	4	4	8.29434	65.5
60	4	5	10.1744	61.5
60	8	1	.	0
60	8	2	88.0143	42.6
60	8	3	164.316	76.7
60	8	4	141.475	52.1
60	8	5	45.3448	57.1
60	12	1	107.903	50.5
60	12	2	178.816	52.2
60	12	3	129.146	80.4
60	12	4	176.527	60
60	12	5	129.774	55.6
60	16	1	186.228	61.7
60	16	2	233.345	25.4
60	16	3	166.972	65
60	16	4	188.363	83.8
60	16	5	117.032	60.6
60	20	1	219.913	70.4
60	20	2	166.73	64.7
60	20	3	142.374	97.5
60	20	4	198.274	81.1
60	20	5	135.589	70.1
60	24	1	165.357	62.1
60	24	2	74.976	45.1
60	24	3	137.044	65.1
60	24	4	174.154	86.3
60	24	5	72.2322	59.9
60	28	1	152.863	19.8
60	28	2	.	0
60	28	3	103.312	28.3
60	28	4	56.2189	81.2
60	28	5	.	.
60	32	1	.	0
60	32	2	.	0.7
60	32	3	8.62343	50
60	32	4	17.7728	51.5
60	32	5	8.07896	43.1
75	4	1	.	0
75	4	2	95.3942	8.6
75	4	3	.	2.8
75	4	4	9.71561	95.2
75	4	5	.	0
75	8	1	46.7832	36.3
75	8	2	64.0516	61.1
75	8	3	139.859	74.4
75	8	4	144.979	54.9
75	8	5	22.0772	71.8
75	12	1	196.286	65.8
75	12	2	93.5172	51.5
75	12	3	146.936	85.1
75	12	4	.	0
75	12	5	163.415	56.9
75	16	1	192.892	61.5
75	16	2	117.896	50
75	16	3	156.863	59.3
75	16	4	218.923	72.7
75	16	5	58.8472	51.1
75	20	1	149.925	75
75	20	2	172.289	63.2
75	20	3	143.954	81.8
75	20	4	156.553	80.6
75	20	5	135.656	59.5
75	24	1	174.523	59.8
75	24	2	169.68	56.9
75	24	3	155.469	73.5
75	24	4	164.716	93
75	24	5	91.2953	75.3
75	28	1	135.278	23.9
75	28	2	91.2977	12.7
75	28	3	60.8836	9.8
75	28	4	46.9065	59.3
75	28	5	84.2959	77.1
75	32	1	7.96188	12.9
75	32	2	.	0
75	32	3	.	4
75	32	4	20.0299	52.9
75	32	5	18.2811	64.8
90	4	1	.	0
90	4	2	19.0837	45.4
90	4	3	.	0
90	4	4	13.5224	42.2
90	4	5	14.0341	87.9
90	8	1	61.8129	23.2
90	8	2	91.5913	31.1
90	8	3	100.458	66
90	8	4	94.7767	49.2
90	8	5	25.1636	60
90	12	1	201.405	50
90	12	2	98.3881	42.9
90	12	3	164.257	64.5
90	12	4	208.379	65.1
90	12	5	114.989	76.4
90	16	1	153.796	55.9
90	16	2	176.906	22.6
90	16	3	189.79	55.8
90	16	4	120.36	81.3
90	16	5	75.5124	42.9
90	20	1	148.051	65.3
90	20	2	167.157	30.6
90	20	3	161.251	75
90	20	5	147.459	67.8
90	24	1	192.431	56.3
90	24	2	114.812	33.6
90	24	3	125.125	69.7
90	24	4	148.663	75
90	24	4	192.414	82.1
90	24	5	76.1632	73
90	28	1	125.088	18.1
90	28	2	.	.
90	28	3	28.1416	52.5
90	28	4	.	.
90	28	5	53.5998	38.3
90	32	1	.	0
90	32	2	19.0837	45.4
90	32	3	12.8177	44
90	32	4	.	7.3
90	32	5	17.479	88
180	4	1	9.8415	42.6
180	4	2	.	0
180	4	3	55.1287	15.2
180	4	4	7.14626	12
180	4	5	.	9.5
180	8	1	119.554	30
180	8	2	49.7858	75.9
180	8	3	111.783	74.2
180	8	4	134.307	57.1
180	8	5	101.42	38.5
180	12	1	124.47	41.3
180	12	2	107.334	35.5
180	12	3	90.8033	80.4
180	12	4	238.895	67.9
180	12	5	96.2627	58
180	16	1	153.424	40.4
180	16	2	57.1454	67.9
180	16	3	126.631	79.4
180	16	4	175.327	65.7
180	16	5	89.5221	19.4
180	20	1	189.116	59.6
180	20	2	124.487	59.2
180	20	3	135.291	78.6
180	20	4	167.206	74.7
180	20	5	.	.
180	24	1	133.633	72.9
180	24	2	134.836	31.7
180	24	3	101.928	75.6
180	24	4	104.031	88.7
180	24	5	91.005	69.2
180	28	1	48.8415	63
180	28	2	114.614	13.5
180	28	3	20.8615	36.2
180	28	4	.	.
180	28	5	48.1089	34.7
180	32	1	30.1971	32.5
180	32	2	.	0
180	32	3	.	0
180	32	4	92.879	5.5
180	32	5	19.7193	29.5

## Sheet: Effect of pH 
Post-activation time	ph treatment	Male replicate	VCL	Motile
1	6.5	1	.	4.8
1	6.5	2	.	10.7
1	6.5	3	.	3.3
1	6.5	4	131.027	38.2
1	7	1	.	17.4
1	7	2	47.2485	82.1
1	7	3	55.4655	22
1	7	4	160.307	57.7
1	7.5	1	64.0615	29.8
1	7.5	2	89.9075	53.3
1	7.5	3	109.947	48.2
1	7.5	4	193.926	93.2
1	8	1	221.173	54.8
1	8	2	212.136	64.7
1	8	3	179.425	57.4
1	8	4	248.938	74.5
1	8.5	1	191.105	74.5
1	8.5	2	212.436	80
1	8.5	3	215.834	75
1	8.5	4	204.801	71.4
1	9	1	194.085	62.7
1	9	2	206.251	71.1
1	9	3	189.511	66.7
1	9	4	167.756	65.3
1	9.5	1	169.495	64.1
1	9.5	2	242.395	83
1	9.5	3	220.395	86.4
1	9.5	4	181.909	78.3
1	10	1	194.684	75
1	10	2	208.856	65.7
1	10	3	201.56	52.6
1	10	4	160.63	47.7
1	10.5	1	151.601	53.8
1	10.5	2	169.804	73.2
1	10.5	3	.	7.4
1	10.5	4	147.414	32.3
15	6.5	1	.	0
15	6.5	2	.	2.6
15	6.5	3	.	0
15	6.5	4	.	0
15	7	1	.	0
15	7	2	129.464	66.7
15	7	3	166.65	51.1
15	7	4	.	3.7
15	7.5	1	154.845	59.8
15	7.5	2	171.955	83.7
15	7.5	3	166.652	77.1
15	7.5	4	203.87	43.8
15	8	1	178.042	76.1
15	8	2	186.014	90.2
15	8	3	136.388	69.1
15	8	4	178.281	78.1
15	8.5	1	178.707	75
15	8.5	2	187.656	82.4
15	8.5	3	161.15	72.7
15	8.5	4	175.017	61.8
15	9	1	155.307	76.3
15	9	2	194.023	79.1
15	9	3	172.932	76
15	9	4	172.752	71.1
15	9.5	1	121.669	65.8
15	9.5	2	180.979	70.3
15	9.5	3	151.216	69.4
15	9.5	4	158.216	74.6
15	10	1	153.886	84.9
15	10	2	203.353	73.3
15	10	3	126.096	80.4
15	10	4	203.674	61.2
15	10.5	1	181.684	34.3
15	10.5	2	192.081	66.7
15	10.5	3	.	0
15	10.5	4	129.672	47.5
30	6.5	1	.	0
30	6.5	2	.	3.7
30	6.5	3	.	1.4
30	6.5	4	.	0
30	7	1	.	0
30	7	2	160.451	87
30	7	3	204.175	30.8
30	7	4	36.1108	35.2
30	7.5	1	123.069	65.5
30	7.5	2	203.635	69.4
30	7.5	3	172.019	83.3
30	7.5	4	156.874	72.1
30	8	1	148.427	64.9
30	8	2	141.598	81.4
30	8	3	152.076	83.3
30	8	4	158.835	75
30	8.5	1	94.8154	81.3
30	8.5	2	201.589	80
30	8.5	3	144.685	75.6
30	8.5	4	154.017	73.1
30	9	1	145.398	85.7
30	9	2	167.526	88.9
30	9	3	145.721	60.7
30	9	4	123.084	97.1
30	9.5	1	134.23	57.6
30	9.5	2	174.124	65.5
30	9.5	3	137.188	61
30	9.5	4	146.54	63.3
30	10	1	198.836	68.6
30	10	2	179.467	60
30	10	3	168.554	61.8
30	10	4	164.419	63.3
30	10.5	1	184.48	29
30	10.5	2	183.379	45.2
30	10.5	3	.	0
30	10.5	4	138.305	30.8
45	6.5	1	.	0
45	6.5	2	62.8069	17.4
45	6.5	3	.	3.2
45	6.5	4	.	0
45	7	1	.	21.1
45	7	2	173.205	88.2
45	7	3	92.4443	63.5
45	7	4	18.3332	85.2
45	7.5	1	179.316	64.7
45	7.5	2	213.861	85.3
45	7.5	3	160.791	66.7
45	7.5	4	138.576	80.9
45	8	1	144.511	68
45	8	2	195.982	86.7
45	8	3	158.231	80
45	8	4	163.818	73.1
45	8.5	1	151.313	56.3
45	8.5	2	145.13	62.5
45	8.5	3	155.886	68.3
45	8.5	4	160.071	71.1
45	9	1	142.509	67.9
45	9	2	168.049	77.8
45	9	3	130.258	65.7
45	9	4	168.579	90.5
45	9.5	1	130.246	74.3
45	9.5	2	171.094	71.4
45	9.5	3	85.3086	54
45	9.5	4	126.881	67.7
45	10	1	186.775	52.4
45	10	2	168.962	63.3
45	10	3	154.69	40.4
45	10	4	165.186	59.2
45	10.5	1	150.048	28.2
45	10.5	2	144.724	55.3
45	10.5	3	20.968	100
45	10.5	4	120.953	21.3
60	6.5	1	.	0
60	6.5	2	101.468	18.2
60	6.5	3	.	0
60	6.5	4	.	0
60	7	1	.	33.3
60	7	2	166.774	75
60	7	3	157.27	63.3
60	7	4	.	0
60	7.5	1	165.819	64.6
60	7.5	2	182.99	67.7
60	7.5	3	142.509	69
60	7.5	4	176.264	54.2
60	8	1	154.326	66.7
60	8	2	174.217	65.5
60	8	3	155.058	75
60	8	4	164.767	85.4
60	8.5	1	120.525	60.3
60	8.5	2	138.494	67.3
60	8.5	3	128.837	69.8
60	8.5	4	172.504	61.5
60	9	1	133.865	59.4
60	9	2	156.781	62.5
60	9	3	125.797	68.1
60	9	4	148.398	83.1
60	9.5	1	117.713	42.6
60	9.5	2	155.552	69.6
60	9.5	3	149.191	64.6
60	9.5	4	176.696	87
60	10	1	134.663	62
60	10	2	179.341	63.6
60	10	3	149.622	57.1
60	10	4	149.498	83.8
60	10.5	1	85.0184	34.9
60	10.5	2	142.674	35.3
60	10.5	3	.	6.7
60	10.5	4	118.726	21.4

## Sheet: Effect of K+ 
Post-activation time	Channel Blocker	Concentration	Male replicate	VCL	Motile
1	4-AP	1	1	102.53	53.4
1	4-AP	1	2	97.3812	40
1	4-AP	1	3	156.01	65.1
1	4-AP	1	4	159.414	86.4
1	4-AP	1	5	153.84	68.2
1	4-AP	10	1	88.6784	15.8
1	4-AP	10	2	126.576	24.9
1	4-AP	10	3	115.877	79.2
1	4-AP	10	4	129.159	51.6
1	4-AP	10	5	111.424	71.4
1	4-AP	50	2	.	1.6
1	4-AP	50	3	.	0
1	4-AP	50	4	95.2838	26
1	4-AP	50	5	88.9497	84.4
1	ASW	.	1	146.596	34.4
1	ASW	.	2	172.851	27.1
1	ASW	.	3	172.497	73.2
1	ASW	.	4	163.437	69.8
1	ASW	.	5	160.643	47.6
1	Glybenclamide	50	1	106.773	14.3
1	Glybenclamide	50	2	136.858	38.5
1	Glybenclamide	50	3	148.861	60
1	Glybenclamide	50	4	128.089	50.7
1	Glybenclamide	50	5	168.169	66
1	Glybenclamide	200	1	113.851	21.1
1	Glybenclamide	200	2	138.651	21.9
1	Glybenclamide	200	3	156.303	55.8
1	Glybenclamide	200	4	120.309	42.9
1	Glybenclamide	200	5	117.691	56.4
1	Glybenclamide	500	2	111.637	14
1	Glybenclamide	500	3	164.43	61.2
1	Glybenclamide	500	4	142.584	56
1	Glybenclamide	500	5	156.184	62
1	K-free	.	1	124.125	23.5
1	K-free	.	2	121.862	32.8
1	K-free	.	3	185.916	51.7
1	K-free	.	4	182.47	62.8
1	K-free	.	5	142.813	59.3
5	4-AP	1	1	197.884	43.1
5	4-AP	1	2	132.211	14.7
5	4-AP	1	3	171.649	46.8
5	4-AP	1	4	157.126	38.5
5	4-AP	1	5	161.516	59.5
5	4-AP	10	1	138.747	15.4
5	4-AP	10	2	134.21	18
5	4-AP	10	3	131.948	59.5
5	4-AP	10	4	123.36	76.3
5	4-AP	10	5	98.6436	71.6
5	4-AP	50	2	.	3
5	4-AP	50	3	.	0
5	4-AP	50	4	82.903	32.9
5	4-AP	50	5	101.154	64.8
5	ASW	.	1	166.658	33.3
5	ASW	.	2	143.71	37.9
5	ASW	.	3	169.475	73.6
5	ASW	.	4	187.083	41.8
5	ASW	.	5	176.09	62.1
5	Glybenclamide	50	1	161.28	31.1
5	Glybenclamide	50	2	137.923	26.9
5	Glybenclamide	50	3	178.208	72.7
5	Glybenclamide	50	4	192.583	50.8
5	Glybenclamide	50	5	179.262	49.4
5	Glybenclamide	200	1	102.198	30.8
5	Glybenclamide	200	2	131.047	30.5
5	Glybenclamide	200	3	160.583	78.9
5	Glybenclamide	200	4	162.66	41.4
5	Glybenclamide	200	5	133.709	55.3
5	Glybenclamide	500	2	108.788	24.3
5	Glybenclamide	500	3	174.297	62
5	Glybenclamide	500	4	180.038	54.8
5	Glybenclamide	500	5	103.277	43.2
5	K-free	.	1	.	.
5	K-free	.	2	117.29	27.1
5	K-free	.	3	97.9234	42.1
5	K-free	.	4	138.035	51.1
5	K-free	.	5	118.75	51
15	4-AP	1	1	121.931	62.7
15	4-AP	1	2	163.305	41.9
15	4-AP	1	3	194.069	72.7
15	4-AP	1	4	186.765	61.2
15	4-AP	1	5	170.104	75.4
15	4-AP	10	1	130.542	59.1
15	4-AP	10	2	176.679	50
15	4-AP	10	3	187.293	79.1
15	4-AP	10	4	134.707	71.2
15	4-AP	10	5	174.157	80.3
15	4-AP	50	2	6.76131	19
15	4-AP	50	3	.	50
15	4-AP	50	4	99.5079	52.4
15	4-AP	50	5	101.034	70.3
15	ASW	.	1	169.994	57.1
15	ASW	.	2	140.494	40
15	ASW	.	3	182.026	83.6
15	ASW	.	4	139.337	45.7
15	ASW	.	5	185.787	81.4
15	Glybenclamide	50	1	175.482	22.4
15	Glybenclamide	50	2	122.763	36.2
15	Glybenclamide	50	3	184.268	61.4
15	Glybenclamide	50	4	157.957	56.5
15	Glybenclamide	50	5	142.509	50
15	Glybenclamide	200	1	175.482	17.2
15	Glybenclamide	200	2	53.346	28.6
15	Glybenclamide	200	3	177.097	66.7
15	Glybenclamide	200	4	132.605	37
15	Glybenclamide	200	5	139.985	69.4
15	Glybenclamide	500	2	76.2502	16.3
15	Glybenclamide	500	3	199.623	85
15	Glybenclamide	500	4	140.448	26.3
15	Glybenclamide	500	5	109.48	47.6
15	K-free	.	1	166.658	33.3
15	K-free	.	2	.	0.8
15	K-free	.	3	77.9391	35.3
15	K-free	.	4	31.569	57.5
15	K-free	.	5	56.7665	17.6
30	4-AP	1	1	162.049	50
30	4-AP	1	2	181.399	33.3
30	4-AP	1	3	174.799	68.2
30	4-AP	1	4	175.031	53.1
30	4-AP	1	5	207.92	63.8
30	4-AP	10	1	118.37	49.3
30	4-AP	10	2	99.4504	30.3
30	4-AP	10	3	112.326	52.6
30	4-AP	10	4	157.482	36.2
30	4-AP	10	5	168.283	49.2
30	4-AP	50	2	.	0
30	4-AP	50	3	.	33.3
30	4-AP	50	4	87.8098	29.9
30	4-AP	50	5	96.1145	75
30	ASW	.	1	166.015	55
30	ASW	.	2	189.052	55.2
30	ASW	.	3	184.726	69.1
30	ASW	.	4	113.143	75.8
30	ASW	.	5	167.341	85.3
30	Glybenclamide	50	1	166.854	28
30	Glybenclamide	50	2	109.84	45
30	Glybenclamide	50	3	169.739	62.9
30	Glybenclamide	50	4	169.592	59.2
30	Glybenclamide	50	5	127.706	40.9
30	Glybenclamide	200	1	145.875	28.8
30	Glybenclamide	200	2	83.0835	32.4
30	Glybenclamide	200	3	161.269	92.3
30	Glybenclamide	200	4	48.3488	58.1
30	Glybenclamide	200	5	141.901	34.3
30	Glybenclamide	500	2	135.98	13.8
30	Glybenclamide	500	3	156.615	60
30	Glybenclamide	500	4	130.656	24.6
30	Glybenclamide	500	5	145.812	39.3
30	K-free	.	1	23.6948	47.2
30	K-free	.	2	.	0
30	K-free	.	3	60.2498	26.3
30	K-free	.	4	33.6172	15.9
30	K-free	.	5	52.6652	24.4
45	4-AP	1	1	145.912	41.7
45	4-AP	1	2	158.988	40
45	4-AP	1	3	129.518	63.5
45	4-AP	1	4	182.16	43.2
45	4-AP	1	5	194.99	58.8
45	4-AP	10	1	179.5	36.2
45	4-AP	10	2	84.9073	24.7
45	4-AP	10	3	129.016	30
45	4-AP	10	4	91.9452	27.8
45	4-AP	10	5	110.515	28.4
45	4-AP	50	2	.	0
45	4-AP	50	3	.	0
45	4-AP	50	4	70.2954	27.9
45	4-AP	50	5	102.127	57.5
45	ASW	.	1	111.649	52.4
45	ASW	.	2	176.272	57.7
45	ASW	.	3	130.906	81.1
45	ASW	.	4	121.48	71.9
45	ASW	.	5	176.037	84
45	Glybenclamide	50	1	.	.
45	Glybenclamide	50	2	128.311	25
45	Glybenclamide	50	3	180.828	67.1
45	Glybenclamide	50	4	152.653	75
45	Glybenclamide	50	5	119.348	41
45	Glybenclamide	200	1	174.683	31.6
45	Glybenclamide	200	2	36.9442	4.2
45	Glybenclamide	200	3	136.612	60
45	Glybenclamide	200	4	92.8697	52.4
45	Glybenclamide	200	5	137.852	40.5
45	Glybenclamide	500	2	35.2793	19.6
45	Glybenclamide	500	3	146.615	55.8
45	Glybenclamide	500	4	25.939	75.9
45	Glybenclamide	500	5	184.202	31.6
45	K-free	.	1	52.9672	10.6
45	K-free	.	2	.	0
45	K-free	.	3	10.7051	52.9
45	K-free	.	4	22.0578	53.8
45	K-free	.	5	.	0
60	4-AP	1	1	100.204	76.3
60	4-AP	1	2	162.029	43
60	4-AP	1	3	173.019	75
60	4-AP	1	4	147.737	61.2
60	4-AP	1	5	147.748	72.3
60	4-AP	10	1	112.966	34.6
60	4-AP	10	2	77.2478	6.5
60	4-AP	10	3	.	0
60	4-AP	10	4	52.7229	21.8
60	4-AP	10	5	116.683	11.4
60	4-AP	50	2	.	0
60	4-AP	50	3	.	0
60	4-AP	50	4	50.6291	40
60	4-AP	50	5	127.171	50
60	ASW	.	1	115.066	52.6
60	ASW	.	2	173.86	51.7
60	ASW	.	3	162.67	80
60	ASW	.	4	145.136	54.2
60	ASW	.	5	149.509	78.4
60	Glybenclamide	50	1	161.893	43.6
60	Glybenclamide	50	2	94.7844	40.9
60	Glybenclamide	50	3	197.031	64.6
60	Glybenclamide	50	4	167.755	58.2
60	Glybenclamide	50	5	157.726	32.8
60	Glybenclamide	200	1	162.905	44.9
60	Glybenclamide	200	2	10.1365	83.3
60	Glybenclamide	200	3	161.867	79.3
60	Glybenclamide	200	4	116.089	25.9
60	Glybenclamide	200	5	113.531	31.8
60	Glybenclamide	500	2	50.4256	22.3
60	Glybenclamide	500	3	170.959	44.2
60	Glybenclamide	500	4	72.0158	20.6
60	Glybenclamide	500	5	94.3413	55.3
60	K-free	.	1	.	16
60	K-free	.	2	10.4966	47
60	K-free	.	3	.	9.1
60	K-free	.	4	19.0432	30.8
60	K-free	.	5	37.3496	31.7

## Sheet: Effect of Ca2+ 
Post-activation time	Channel Blocker	Concentration	Male replicate	VCL	Motile		Post-activation time	Channel Blocker	Concentration	Male replicate	VCL	Motile		Post-activation time	Channel Blocker	Concentration	Male replicate	VCL	Motile
1	Mibefradil	1	2	172.993	51.2		1	Nifedipine	10	2	164.163	41.2		1	Verapamil	10	2	86.1105	40
1	Mibefradil	1	3	182.569	64.7		1	Nifedipine	10	3	174.265	56.4		1	Verapamil	10	3	83.541	36
1	Mibefradil	1	4	41.3628	37.1		1	Nifedipine	10	4	137.833	46.7		1	Verapamil	10	4	33.7822	61.5
1	Mibefradil	10	1	49.5698	12.5		1	Nifedipine	50	2	171.888	68.8		1	Verapamil	50	2	97.8512	61.1
1	Mibefradil	10	2	211.145	19.2		1	Nifedipine	50	3	143.151	50		1	Verapamil	50	3	172.717	47.6
1	Mibefradil	10	3	.	12		1	Nifedipine	50	4	108.251	50		1	Verapamil	50	4	30.3348	45.5
1	Mibefradil	10	4	31.4225	35.3		1	Nifedipine	100	1	.	.		1	Verapamil	100	1	55.7891	23.1
1	Mibefradil	50	1	36.4317	26.5		1	Nifedipine	100	2	157.133	81.4		1	Verapamil	100	2	125.115	17.9
1	Mibefradil	50	2	.	8.3		1	Nifedipine	100	3	181.261	65		1	Verapamil	100	3	134.103	27.1
1	Mibefradil	50	3	.	6.3		1	Nifedipine	100	4	64.2332	74.1		1	Verapamil	100	4	50.6538	36.8
1	Mibefradil	50	4	.	15.4		1	Nifedipine	200	1	104.13	79.1		1	Verapamil	200	1	98.8865	20
2	Mibefradil	1	2	162.788	62		1	Nifedipine	200	2	159.436	69.8		1	Verapamil	200	2	67.4033	36.4
2	Mibefradil	1	3	198.134	30.8		1	Nifedipine	200	4	35.2374	57.7		1	Verapamil	200	3	52.9727	44.4
2	Mibefradil	1	4	112.196	32		2	Nifedipine	10	2	.	19		1	Verapamil	200	4	41.041	24
2	Mibefradil	10	1	.	3.7		2	Nifedipine	10	3	226.384	63.9		2	Verapamil	10	2	.	20
2	Mibefradil	10	2	101.32	26.2		2	Nifedipine	10	4	177.301	50		2	Verapamil	10	3	.	11.1
2	Mibefradil	10	3	106.681	25		2	Nifedipine	50	2	108.185	97.1		2	Verapamil	10	4	43.3649	44.4
2	Mibefradil	10	4	.	0		2	Nifedipine	50	3	198.297	59.4		2	Verapamil	50	2	.	9.1
2	Mibefradil	50	1	.	2.9		2	Nifedipine	50	4	125.576	20.8		2	Verapamil	50	3	141.746	34.8
2	Mibefradil	50	2	.	8.6		2	Nifedipine	100	1	114.015	85.2		2	Verapamil	50	4	123.649	31.6
2	Mibefradil	50	3	.	5.6		2	Nifedipine	100	2	175.631	83.3		2	Verapamil	100	1	.	6.5
2	Mibefradil	50	4	.	0		2	Nifedipine	100	3	223.402	56.5		2	Verapamil	100	2	100.32	18.4
3	Mibefradil	5	2	.	7.7		2	Nifedipine	100	4	73.2708	48.4		2	Verapamil	100	3	29.7117	35.3
4	Mibefradil	1	2	114.413	31.4		2	Nifedipine	200	1	201.44	47.5		2	Verapamil	100	4	36.1146	30.2
4	Mibefradil	1	3	214.423	23.7		2	Nifedipine	200	2	205.641	75		2	Verapamil	200	1	76.3913	19.6
4	Mibefradil	1	4	112.699	16.7		2	Nifedipine	200	4	42.866	71.4		2	Verapamil	200	2	.	0
4	Mibefradil	10	1	.	2.9		4	Nifedipine	10	2	141.704	72		2	Verapamil	200	3	94.4784	26.3
4	Mibefradil	10	2	.	0		4	Nifedipine	10	3	200.57	51.3		2	Verapamil	200	4	.	8.3
4	Mibefradil	10	3	.	10.3		4	Nifedipine	10	4	118.994	70		4	Verapamil	10	2	.	25
4	Mibefradil	10	4	.	2.8		4	Nifedipine	50	2	158.002	68.8		4	Verapamil	10	3	121.568	20
4	Mibefradil	50	1	.	0		4	Nifedipine	50	3	201.968	55.6		4	Verapamil	10	4	37.1501	27.3
4	Mibefradil	50	2	.	0		4	Nifedipine	50	4	96.1877	56.7		4	Verapamil	50	2	154.199	14.7
4	Mibefradil	50	3	.	0		4	Nifedipine	100	1	141.046	51.8		4	Verapamil	50	3	38.6609	39.4
4	Mibefradil	50	4	.	0		4	Nifedipine	100	2	241.005	48		4	Verapamil	50	4	76.8228	41.9
6	Mibefradil	1	2	133.572	39		4	Nifedipine	100	3	200.499	76.9		4	Verapamil	100	1	11.5542	45.5
6	Mibefradil	1	3	248.021	25		4	Nifedipine	100	4	72.137	71.1		4	Verapamil	100	2	.	12.9
6	Mibefradil	1	4	120.067	25.6		4	Nifedipine	200	1	177.167	43.4		4	Verapamil	100	3	.	6.7
6	Mibefradil	10	1	.	0		4	Nifedipine	200	2	229.014	61.8		4	Verapamil	100	4	.	0
6	Mibefradil	10	2	.	0		4	Nifedipine	200	4	179.502	45.2		4	Verapamil	200	1	.	3.3
6	Mibefradil	10	3	.	10		6	Nifedipine	10	2	155.703	82.5		4	Verapamil	200	2	.	100
6	Mibefradil	10	4	7.30862	42.9		6	Nifedipine	10	3	226.62	50		4	Verapamil	200	3	.	20
6	Mibefradil	50	1	.	0		6	Nifedipine	10	4	211.006	56.3		4	Verapamil	200	4	.	4.1
6	Mibefradil	50	2	.	0		6	Nifedipine	50	2	194.765	85		6	Verapamil	10	2	13.1041	45.5
6	Mibefradil	50	3	.	0		6	Nifedipine	50	3	147.849	65		6	Verapamil	10	3	123.204	23.5
6	Mibefradil	50	4	.	0		6	Nifedipine	50	4	.	11.1		6	Verapamil	10	4	103.671	20
8	Mibefradil	1	2	86.2387	71.9		6	Nifedipine	100	1	143.539	17.9		6	Verapamil	50	2	.	0
8	Mibefradil	1	3	.	21.1		6	Nifedipine	100	2	185.533	45.7		6	Verapamil	50	3	.	10.3
8	Mibefradil	1	4	146.581	55		6	Nifedipine	100	2	247.106	35		6	Verapamil	50	4	153.089	17.5
8	Mibefradil	10	1	.	0		6	Nifedipine	100	3	184.292	75.9		6	Verapamil	100	1	.	0
8	Mibefradil	10	2	.	0		6	Nifedipine	100	4	123.22	54.5		6	Verapamil	100	2	.	5.3
8	Mibefradil	10	3	.	0		6	Nifedipine	200	1	108.72	40		6	Verapamil	100	3	.	0
8	Mibefradil	10	4	.	0		6	Nifedipine	200	2	204.18	72.9		6	Verapamil	100	4	.	9.1
8	Mibefradil	50	1	.	0		6	Nifedipine	200	4	117.337	14		6	Verapamil	200	1	.	0
8	Mibefradil	50	2	.	0		8	Nifedipine	10	2	149.396	38.9		6	Verapamil	200	2	.	0
8	Mibefradil	50	3	.	0		8	Nifedipine	10	3	166.17	73.5		6	Verapamil	200	3	.	0
8	Mibefradil	50	4	.	0		8	Nifedipine	10	4	204.531	38.1		6	Verapamil	200	4	.	0
10	Mibefradil	1	2	119.543	67.6		8	Nifedipine	50	2	119.857	97.6		8	Verapamil	10	2	.	0
10	Mibefradil	1	3	110.123	52.4		8	Nifedipine	50	3	157.591	87.5		8	Verapamil	10	3	.	13.6
10	Mibefradil	1	4	93.8883	69.1		8	Nifedipine	50	4	149.545	44.4		8	Verapamil	10	4	128.219	32.4
10	Mibefradil	10	1	.	0		8	Nifedipine	100	1	.	9.7		8	Verapamil	50	2	.	0
10	Mibefradil	10	2	.	0		8	Nifedipine	100	2	265.33	65.5		8	Verapamil	50	3	.	0
10	Mibefradil	10	3	.	0		8	Nifedipine	100	3	220.943	72.2		8	Verapamil	50	4	121.005	21.4
10	Mibefradil	10	4	.	0		8	Nifedipine	100	4	95.9752	57.1		8	Verapamil	100	1	.	0
10	Mibefradil	50	1	.	0		8	Nifedipine	200	1	155.038	28.6		8	Verapamil	100	2	.	0
10	Mibefradil	50	2	.	0		8	Nifedipine	200	2	179.584	89.5		8	Verapamil	100	3	.	0
10	Mibefradil	50	3	.	0		8	Nifedipine	200	4	156.567	30.8		8	Verapamil	100	4	.	17.4
10	Mibefradil	50	4	.	0		10	Nifedipine	10	2	109.787	60.5		8	Verapamil	200	1	.	0
12	Mibefradil	1	2	183.866	38.9		10	Nifedipine	10	3	203.378	64.7		8	Verapamil	200	2	.	0
12	Mibefradil	1	3	.	28.6		10	Nifedipine	10	4	221.299	43.3		8	Verapamil	200	3	.	0
12	Mibefradil	1	4	168.718	61.8		10	Nifedipine	50	2	159.095	90.9		8	Verapamil	200	4	.	0
12	Mibefradil	10	1	.	0		10	Nifedipine	50	3	186.117	50		10	Verapamil	10	2	.	0
12	Mibefradil	10	2	.	0		10	Nifedipine	50	4	128.088	78.1		10	Verapamil	10	3	.	0
12	Mibefradil	10	3	.	0		10	Nifedipine	100	1	.	8.7		10	Verapamil	10	4	159.59	32.3
12	Mibefradil	10	4	.	0		10	Nifedipine	100	2	261.562	68.4		10	Verapamil	50	2	.	0
12	Mibefradil	50	1	.	0		10	Nifedipine	100	3	207.975	44.8		10	Verapamil	50	3	.	0
12	Mibefradil	50	2	.	0		10	Nifedipine	100	4	187.332	28.1		10	Verapamil	50	4	73.7521	21.7
12	Mibefradil	50	3	.	0		10	Nifedipine	200	1	83.5926	33.3		10	Verapamil	100	1	.	0
12	Mibefradil	50	4	.	0		10	Nifedipine	200	2	190.072	82.4		10	Verapamil	100	2	.	0
14	Mibefradil	1	2	190.316	31.7		10	Nifedipine	200	4	126.204	36		10	Verapamil	100	3	.	0
14	Mibefradil	1	3	.	16		12	Nifedipine	10	2	104.27	82.1		10	Verapamil	100	4	56.4316	23.1
14	Mibefradil	1	4	176.03	39.2		12	Nifedipine	10	3	225.415	58.6		10	Verapamil	200	1	.	0
14	Mibefradil	10	1	.	0		12	Nifedipine	10	4	221.026	46.2		10	Verapamil	200	2	.	0
14	Mibefradil	10	2	.	0		12	Nifedipine	50	2	216.441	66		10	Verapamil	200	3	.	0
14	Mibefradil	10	3	.	0		12	Nifedipine	50	3	222.362	76.3		10	Verapamil	200	4	.	0
14	Mibefradil	10	4	.	0		12	Nifedipine	50	4	148.143	76		12	Verapamil	10	2	.	0
14	Mibefradil	50	1	.	0		12	Nifedipine	100	1	124.76	25.9		12	Verapamil	10	3	.	0
14	Mibefradil	50	2	.	0		12	Nifedipine	100	2	164.867	84.6		12	Verapamil	10	4	88.0336	32.4
14	Mibefradil	50	3	.	0		12	Nifedipine	100	3	194.597	51.9		12	Verapamil	50	2	.	0
14	Mibefradil	50	4	.	0		12	Nifedipine	100	4	99.5814	60		12	Verapamil	50	3	.	0
16	Mibefradil	1	2	123.594	85		12	Nifedipine	200	1	77.8038	97.1		12	Verapamil	50	4	85.3869	28.6
16	Mibefradil	1	3	.	10		12	Nifedipine	200	2	192.433	67.1		12	Verapamil	100	1	.	0
16	Mibefradil	1	4	144.162	30.8		12	Nifedipine	200	4	116.264	90.5		12	Verapamil	100	2	.	0
16	Mibefradil	10	1	.	0		14	Nifedipine	10	2	170.739	95.5		12	Verapamil	100	3	.	0
16	Mibefradil	10	2	.	0		14	Nifedipine	10	3	207.521	64.9		12	Verapamil	100	4	98.0549	33.3
16	Mibefradil	10	3	.	0		14	Nifedipine	10	4	142.898	62.5		12	Verapamil	200	1	.	0
16	Mibefradil	10	4	.	0		14	Nifedipine	50	2	193.467	59.4		12	Verapamil	200	2	.	0
16	Mibefradil	50	1	.	0		14	Nifedipine	50	3	156.151	92		12	Verapamil	200	3	.	0
16	Mibefradil	50	2	.	0		14	Nifedipine	50	4	184.509	76.5		12	Verapamil	200	4	.	0
16	Mibefradil	50	3	.	0		14	Nifedipine	100	1	77.7151	72		14	Verapamil	10	2	.	0
16	Mibefradil	50	4	.	0		14	Nifedipine	100	2	213.019	65.8		14	Verapamil	10	3	.	0
18	Mibefradil	1	2	161.144	41.2		14	Nifedipine	100	3	222.308	62.1		14	Verapamil	10	4	124.941	35.9
18	Mibefradil	1	3	.	9.5		14	Nifedipine	100	4	95.2098	19.2		14	Verapamil	50	2	.	0
18	Mibefradil	1	4	154.111	25.5		14	Nifedipine	200	1	45.9885	86.4		14	Verapamil	50	3	.	0
18	Mibefradil	10	1	.	0		14	Nifedipine	200	2	215.305	65.5		14	Verapamil	50	4	137.987	31.3
18	Mibefradil	10	2	.	0		14	Nifedipine	200	4	130.307	34.8		14	Verapamil	100	1	.	0
18	Mibefradil	10	3	.	0		16	Nifedipine	10	2	131.859	65.6		14	Verapamil	100	2	.	0
18	Mibefradil	10	4	.	0		16	Nifedipine	10	3	241.823	65.7		14	Verapamil	100	3	.	0
18	Mibefradil	50	1	.	0		16	Nifedipine	10	4	189.217	59.1		14	Verapamil	100	4	163.175	27.6
18	Mibefradil	50	2	.	0		16	Nifedipine	50	2	238.462	56.1		14	Verapamil	200	1	.	0
18	Mibefradil	50	3	.	0		16	Nifedipine	50	3	168.937	44.8		14	Verapamil	200	2	.	0
18	Mibefradil	50	4	.	0		16	Nifedipine	50	4	145.66	55.6		14	Verapamil	200	3	.	0
20	Mibefradil	1	2	203.373	32.8		16	Nifedipine	100	1	101.899	31.4		14	Verapamil	200	4	.	0
20	Mibefradil	1	3	193.188	23.8		16	Nifedipine	100	2	180.985	81.6		16	Verapamil	10	2	.	0
20	Mibefradil	1	4	146.937	43.9		16	Nifedipine	100	3	188.986	68.4		16	Verapamil	10	3	.	0
20	Mibefradil	10	1	.	0		16	Nifedipine	100	4	154.765	59.3		16	Verapamil	10	4	183.879	39.5
20	Mibefradil	10	2	.	0		16	Nifedipine	200	1	61.2284	86.8		16	Verapamil	50	2	.	0
20	Mibefradil	10	3	.	0		16	Nifedipine	200	2	205.926	72.2		16	Verapamil	50	3	.	0
20	Mibefradil	10	4	.	0		16	Nifedipine	200	4	76.5138	47.5		16	Verapamil	50	4	139.186	15.8
20	Mibefradil	50	1	.	0		18	Nifedipine	10	2	167.378	45.2		16	Verapamil	100	1	.	0
20	Mibefradil	50	2	.	0		18	Nifedipine	10	3	180.274	81.3		16	Verapamil	100	2	.	0
20	Mibefradil	50	3	.	0		18	Nifedipine	10	4	182.667	55.6		16	Verapamil	100	3	.	0
20	Mibefradil	50	4	.	0		18	Nifedipine	50	2	193.959	61.1		16	Verapamil	100	4	31.3358	54.1
							18	Nifedipine	50	3	243.795	57.7		16	Verapamil	200	1	.	0
							18	Nifedipine	50	4	194.911	41.2		16	Verapamil	200	2	.	0
							18	Nifedipine	100	1	191.7	28.9		16	Verapamil	200	3	.	0
							18	Nifedipine	100	2	186.285	73		16	Verapamil	200	4	.	0
							18	Nifedipine	100	3	168.399	66.7		18	Verapamil	10	2	.	0
							18	Nifedipine	100	4	162.155	46.2		18	Verapamil	10	3	.	0
							18	Nifedipine	200	1	99.1272	97.7		18	Verapamil	10	4	72.1374	50
							18	Nifedipine	200	2	146.225	41.3		18	Verapamil	50	2	.	0
							18	Nifedipine	200	4	85.1085	70.8		18	Verapamil	50	3	.	0
							20	Nifedipine	10	2	150.209	80		18	Verapamil	50	4	80.6296	36.2
							20	Nifedipine	10	3	163.491	69.6		18	Verapamil	100	1	.	0
							20	Nifedipine	10	4	148.462	87.9		18	Verapamil	100	2	.	0
							20	Nifedipine	50	2	165.742	58.5		18	Verapamil	100	3	.	0
							20	Nifedipine	50	3	195.85	76		18	Verapamil	100	4	.	0
							20	Nifedipine	50	4	170.566	43.1		18	Verapamil	200	1	.	0
							20	Nifedipine	100	1	178.413	35.5		18	Verapamil	200	2	.	0
							20	Nifedipine	100	2	143.397	95.5		18	Verapamil	200	3	.	0
							20	Nifedipine	100	3	176.199	89.5		18	Verapamil	200	4	.	0
							20	Nifedipine	100	4	100.623	26.5		20	Verapamil	10	2	.	0
							20	Nifedipine	200	1	88.6764	60.6		20	Verapamil	10	3	.	0
							20	Nifedipine	200	2	193.988	61.7		20	Verapamil	10	4	134.329	17
							20	Nifedipine	200	4	178.078	42.9		20	Verapamil	50	2	.	0
														20	Verapamil	50	3	.	0
														20	Verapamil	50	4	.	18.2
														20	Verapamil	100	1	.	0
														20	Verapamil	100	2	.	0
														20	Verapamil	100	3	.	0
														20	Verapamil	100	4	.	0
														20	Verapamil	200	1	.	0
														20	Verapamil	200	2	.	0
														20	Verapamil	200	3	.	0
														20	Verapamil	200	4	.	0

## Sheet: Effect of EGTA
Post-activation time	EGTA treatment	Male replicate	VCL	Motile
1	0.5	2	217.078	75
1	0.5	3	219.681	71.4
1	0.5	4	141.062	90
1	1	1	157.449	63.2
1	1	2	183.876	80
1	1	3	174.791	87
1	1	4	111.896	84
1	1.5	2	165.855	44.1
1	1.5	3	257.627	69.6
1	1.5	4	125.87	68.6
1	2	1	120.012	46.1
1	2	2	199.683	65
1	2	3	217.084	81.4
1	2	4	132.166	80.8
1	2.5	2	167.967	60.5
1	2.5	3	139.785	86.4
1	2.5	4	144.48	68.2
1	3	1	60.542	87.7
1	3	2	33.5358	86.7
1	3	3	134.13	82.4
1	3	4	41.2654	82.8
1	3.5	2	11.7679	87
1	3.5	3	.	23.1
2	0.5	2	235.076	85
2	0.5	3	186.193	69.2
2	0.5	4	166.068	69.2
2	1	1	140.982	38.5
2	1	2	254.995	66.7
2	1	3	192.954	70.8
2	1	4	138.821	73
2	1.5	2	193.867	36.1
2	1.5	3	217.347	80
2	1.5	4	170.447	65.7
2	2	2	184.33	55.6
2	2	3	213.708	57.7
2	2	4	107.228	59.4
2	2.5	2	201.944	23.8
2	2.5	3	228.277	80.8
2	2.5	4	109.952	53.8
2	3	1	120.495	13.3
2	3	2	48.988	85
2	3	3	221.264	52.2
2	3	4	.	12.9
2	3.5	2	9.00275	47.8
2	3.5	3	99.9676	33.3
4	0.5	2	239.501	89.3
4	0.5	3	202.597	76.7
4	0.5	4	173.735	81.8
4	1	1	55.9618	72.9
4	1	2	203.802	89.7
4	1	3	227.746	66.7
4	1	4	190.586	89.2
4	1.5	2	194.645	32.7
4	1.5	3	155.971	66.7
4	1.5	4	195.136	69.2
4	2	1	57.0116	81.3
4	2	2	193.646	35.3
4	2	3	181.453	72.5
4	2	4	170.214	70
4	2.5	2	169.639	32
4	2.5	3	171.736	66.7
4	2.5	4	84.1287	53.6
4	3	1	.	1.5
4	3	2	.	0
4	3	3	167.489	37.9
4	3	4	.	0
4	3.5	2	.	0
4	3.5	3	216.197	56.3
6	0.5	2	240.618	75
6	0.5	3	207.351	72.7
6	0.5	4	205.48	89.3
6	1	1	74.1658	55.5
6	1	2	164.316	75
6	1	3	214.258	72.7
6	1	4	139.059	85.2
6	1.5	2	181.517	48.7
6	1.5	3	194.531	76
6	1.5	4	173.313	63.5
6	2	1	187.781	44.6
6	2	2	171.163	53.1
6	2	3	217.113	80.5
6	2	4	151.602	23.1
6	2.5	2	.	11.1
6	2.5	3	202.321	77.8
6	2.5	4	134.779	34.4
6	3	1	22.9849	78
6	3	2	.	0
6	3	3	.	12.5
6	3	4	.	0
6	3.5	2	.	0
6	3.5	3	.	0
8	0.5	2	282.293	76.5
8	0.5	3	234.243	80.8
8	0.5	4	181.282	87
8	1	1	140.694	20.7
8	1	2	204.353	75.9
8	1	3	229.808	64
8	1	4	214.214	93.1
8	1.5	2	164.524	55.4
8	1.5	3	218.667	78.1
8	1.5	4	160.773	87.8
8	2	1	199.37	36.8
8	2	2	.	12.5
8	2	3	186.271	84.4
8	2	4	177.956	76.2
8	2.5	2	.	9.1
8	2.5	3	176.045	77.3
8	2.5	4	156.505	46.2
8	3	1	25.7973	56.7
8	3	2	.	0
8	3	3	.	26.7
8	3	4	.	0
8	3.5	2	.	0
8	3.5	3	.	0
10	0.5	2	208.033	97.4
10	0.5	3	195.869	74.4
10	0.5	4	160.627	84.6
10	1	1	136.149	35.4
10	1	2	203.153	87.5
10	1	3	208.804	86.4
10	1	4	192.549	72.5
10	1.5	2	134.271	90.9
10	1.5	3	208.339	69.7
10	1.5	4	193.263	69
10	2	1	200.883	53.8
10	2	2	240.244	25
10	2	3	185.641	78.1
10	2	4	152.194	67.9
10	2.5	2	.	5.6
10	2.5	3	200.101	51.1
10	2.5	4	61.1939	87.5
10	3	1	.	0
10	3	2	.	0
10	3	3	.	11.8
10	3	4	.	0
10	3.5	2	.	0
10	3.5	3	.	0
12	0.5	2	223.231	83.3
12	0.5	3	225.293	75.8
12	0.5	4	164.081	83.6
12	1	1	131.634	57.3
12	1	2	183.919	53.7
12	1	3	220.316	65.7
12	1	4	189.953	77.5
12	1.5	2	137.281	58.8
12	1.5	3	201.136	58.1
12	1.5	4	176.743	91.8
12	2	1	200.567	28.4
12	2	2	204.736	56.5
12	2	3	160.358	87.5
12	2	4	132.102	78.6
12	2.5	2	.	16.7
12	2.5	3	133.595	70.4
12	2.5	4	142.251	51.4
12	3	1	.	0
12	3	2	.	0
12	3	3	193.295	37.5
12	3	4	.	0
12	3.5	2	.	0
12	3.5	3	.	0
14	0.5	2	211.102	100
14	0.5	3	197.745	75.6
14	0.5	4	156.224	86.8
14	1	1	148.982	55.4
14	1	2	204.89	67.6
14	1	2	168.575	60
14	1	3	214.569	86.1
14	1	4	161.583	93.3
14	1.5	2	210.178	46.7
14	1.5	3	202.824	82.4
14	1.5	4	163.016	63.1
14	2	1	113.075	44.9
14	2	2	236.043	47.4
14	2	3	242.154	62.5
14	2	4	157.772	62.7
14	2.5	2	69.451	35.7
14	2.5	3	161.052	66.7
14	2.5	4	128.1	50
14	3	1	.	0
14	3	2	.	0
14	3	3	.	50
14	3	4	.	0
14	3.5	2	.	0
14	3.5	3	.	0
16	0.5	2	245.684	85.2
16	0.5	4	171.1	75
16	1	1	162.922	56.8
16	1	2	153.543	63.8
16	1	3	213.914	48.3
16	1	4	149.798	81.8
16	1.5	2	160.394	61.1
16	1.5	3	203.608	61.9
16	1.5	4	144.195	94.4
16	2	1	107.115	50
16	2	2	169.691	80
16	2	3	173.816	61.3
16	2	4	.	.
16	2.5	2	.	9.5
16	2.5	3	222.239	65.5
16	2.5	4	158.014	32.6
16	3	1	.	0
16	3	2	.	0
16	3	3	.	25
16	3	4	.	0
16	3.5	2	.	0
16	3.5	3	.	0
18	0.5	2	201.812	80.6
18	0.5	3	203.452	72.2
18	0.5	4	175.623	82.1
18	1	1	163.353	46.2
18	1	2	137.379	72.7
18	1	3	206.076	62.5
18	1	4	179.019	84.3
18	1.5	2	197.728	62.2
18	1.5	3	208.836	88
18	1.5	4	148.821	70.6
18	2	1	186.936	27.9
18	2	2	223.49	36
18	2	3	168.748	69.6
18	2	4	230.241	81.8
18	2.5	2	.	11.1
18	2.5	3	220.901	73.7
18	2.5	4	120.72	90.9
18	3	1	.	0
18	3	2	.	0
18	3	3	.	21.4
18	3	4	.	0
18	3.5	2	.	0
18	3.5	3	.	0
20	0.5	2	198.537	75
20	0.5	3	216.843	69.6
20	0.5	4	173.47	80
20	1	1	165.124	56.9
20	1	2	116.388	76.9
20	1	3	175.492	66.7
20	1	4	167.073	48
20	1.5	2	188.786	44.4
20	1.5	3	210.346	76.9
20	1.5	4	183.565	83.3
20	2	1	66.8897	83.3
20	2	2	187.457	26.7
20	2	3	208.595	84.6
20	2	4	174.077	74.5
20	2.5	2	64.4281	45.5
20	2.5	3	185.203	64.1
20	2.5	4	164.259	37.9
20	3	1	.	0
20	3	2	.	0
20	3	3	.	13.3
20	3	4	.	0
20	3.5	2	.	0
20	3.5	3	.	0

## Sheet: Effect of Na+ 
Post-activation time	Sodium treatment (A = amiloride)	Male replicate	VCL	Motile
1	ASW	1	146.596	34.4
1	ASW	2	172.851	27.1
1	ASW	3	172.497	73.2
1	ASW	4	163.437	69.8
1	ASW	5	160.643	47.6
1	Na-free	1	15.0323	30.4
1	Na-free	2	.	0
1	Na-free	3	.	15.8
1	Na-free	4	.	5.7
1	Na-free	5	65.1253	30
1	A 2.0 mM Na-free	1	.	5.6
1	A 2.0 mM Na-free	2	.	0
1	A 2.0 mM Na-free	3	186.585	56.3
1	A 2.0 mM Na-free	4	.	2.9
1	A 2.0 mM Na-free	5	172.301	44.7
1	A 2.0 mM ASW	1	.	.
1	A 2.0 mM ASW	2	112.653	25
1	A 2.0 mM ASW	3	179.608	65
1	A 2.0 mM ASW	4	129.884	51.4
1	A 2.0 mM ASW	5	146.647	75.7
1	A 0.2 mM Na-free	1	30.4407	31.1
1	A 0.2 mM Na-free	2	.	0
1	A 0.2 mM Na-free	3	217.23	41.9
1	A 0.2 mM Na-free	4	48.5129	15.5
1	A 0.2 mM Na-free	5	162.582	35.8
1	A 0.2 mM ASW	1	.	8
1	A 0.2 mM ASW	2	79.8502	46.4
1	A 0.2 mM ASW	3	126.444	63.2
1	A 0.2 mM ASW	4	156.959	68.5
1	A 0.2 mM ASW	5	179.87	67.3
5	ASW	1	166.658	33.3
5	ASW	2	143.71	37.9
5	ASW	3	169.475	73.6
5	ASW	4	187.083	41.8
5	ASW	5	176.09	62.1
5	Na-free	1	8.22194	26.5
5	Na-free	2	9.65825	44.9
5	Na-free	3	16.2054	100
5	Na-free	4	8.05127	75
5	Na-free	5	.	12.9
5	A 2.0 mM Na-free	1	.	0
5	A 2.0 mM Na-free	2	14.7382	74.3
5	A 2.0 mM Na-free	3	.	16.7
5	A 2.0 mM Na-free	4	.	5.7
5	A 2.0 mM Na-free	5	170.568	51.5
5	A 2.0 mM ASW	1	.	.
5	A 2.0 mM ASW	2	103.285	23.8
5	A 2.0 mM ASW	3	192.851	44.4
5	A 2.0 mM ASW	4	100.675	76.7
5	A 2.0 mM ASW	5	146.89	48.1
5	A 0.2 mM Na-free	1	.	3.1
5	A 0.2 mM Na-free	2	11.1835	68.4
5	A 0.2 mM Na-free	3	128.203	49.2
5	A 0.2 mM Na-free	4	13.9843	21.2
5	A 0.2 mM Na-free	5	142.649	43.3
5	A 0.2 mM ASW	1	.	.
5	A 0.2 mM ASW	2	127.587	28.4
5	A 0.2 mM ASW	3	196.305	76.7
5	A 0.2 mM ASW	4	189.536	49
5	A 0.2 mM ASW	5	190.614	72.7
15	ASW	1	169.994	57.1
15	ASW	2	140.494	40
15	ASW	3	182.026	83.6
15	ASW	4	139.337	45.7
15	ASW	5	185.787	81.4
15	Na-free	1	.	26.7
15	Na-free	2	9.04796	31.8
15	Na-free	3	81.3732	22
15	Na-free	4	7.63464	80
15	Na-free	5	51.7107	14.5
15	A 2.0 mM Na-free	1	79.253	34.4
15	A 2.0 mM Na-free	2	.	0
15	A 2.0 mM Na-free	3	41.6956	21.6
15	A 2.0 mM Na-free	4	.	0
15	A 2.0 mM Na-free	5	117.22	45.3
15	A 2.0 mM ASW	1	152.767	32.9
15	A 2.0 mM ASW	2	97.3598	27.2
15	A 2.0 mM ASW	3	149.892	60
15	A 2.0 mM ASW	4	158.975	56.2
15	A 2.0 mM ASW	5	228.589	42.9
15	A 0.2 mM Na-free	1	.	16
15	A 0.2 mM Na-free	2	.	1.6
15	A 0.2 mM Na-free	3	.	7.4
15	A 0.2 mM Na-free	4	20.883	100
15	A 0.2 mM Na-free	5	93.7254	38.4
15	A 0.2 mM ASW	1	169.389	38.2
15	A 0.2 mM ASW	2	94.7726	27.1
15	A 0.2 mM ASW	3	172.781	67.3
15	A 0.2 mM ASW	4	131.406	38.8
15	A 0.2 mM ASW	5	146.966	52.8
30	ASW	1	166.015	55
30	ASW	2	189.052	55.2
30	ASW	3	184.726	69.1
30	ASW	4	113.143	75.8
30	ASW	5	167.341	85.3
30	Na-free	1	.	.
30	Na-free	2	8.71497	34.6
30	Na-free	3	.	57.1
30	Na-free	4	15.0962	76.9
30	Na-free	5	.	7.3
30	A 2.0 mM Na-free	1	126.735	29.5
30	A 2.0 mM Na-free	2	.	0
30	A 2.0 mM Na-free	3	.	16.7
30	A 2.0 mM Na-free	4	.	0
30	A 2.0 mM Na-free	5	159.78	50
30	A 2.0 mM ASW	1	24.8967	59.1
30	A 2.0 mM ASW	2	91.3934	27.1
30	A 2.0 mM ASW	3	158.627	40
30	A 2.0 mM ASW	4	148.823	44.7
30	A 2.0 mM ASW	5	146.352	41.4
30	A 0.2 mM Na-free	1	.	6
30	A 0.2 mM Na-free	2	.	0
30	A 0.2 mM Na-free	3	92.105	34.9
30	A 0.2 mM Na-free	4	9.02843	85.7
30	A 0.2 mM Na-free	5	68.7947	22.5
30	A 0.2 mM ASW	1	108.076	34.6
30	A 0.2 mM ASW	2	56.7373	29.4
30	A 0.2 mM ASW	3	137.904	43.4
30	A 0.2 mM ASW	4	136.586	33.8
30	A 0.2 mM ASW	5	168.063	42.9
45	ASW	1	111.649	52.4
45	ASW	2	176.272	57.7
45	ASW	3	130.906	81.1
45	ASW	4	121.48	71.9
45	ASW	5	176.037	84
45	Na-free	1	.	.
45	Na-free	2	.	0
45	Na-free	3	51.185	26.1
45	Na-free	4	.	66.7
45	Na-free	5	58.3126	15.4
45	A 2.0 mM Na-free	1	99.6889	57.7
45	A 2.0 mM Na-free	2	17.3118	5
45	A 2.0 mM Na-free	3	.	11.1
45	A 2.0 mM Na-free	4	.	0
45	A 2.0 mM Na-free	5	121.339	65.8
45	A 2.0 mM ASW	1	170.601	42.6
45	A 2.0 mM ASW	2	76.5191	15.2
45	A 2.0 mM ASW	3	148.372	34.4
45	A 2.0 mM ASW	4	112.73	48
45	A 2.0 mM ASW	5	98.7168	62.7
45	A 0.2 mM Na-free	1	82.8503	40
45	A 0.2 mM Na-free	2	.	0
45	A 0.2 mM Na-free	3	115.417	30.4
45	A 0.2 mM Na-free	4	.	0
45	A 0.2 mM Na-free	5	95.1099	37.8
45	A 0.2 mM ASW	1	103.926	41.8
45	A 0.2 mM ASW	2	59.53	17.2
45	A 0.2 mM ASW	3	126.181	63.9
45	A 0.2 mM ASW	4	77.1033	51.5
45	A 0.2 mM ASW	5	154.573	29.3
60	ASW	1	115.066	52.6
60	ASW	2	173.86	51.7
60	ASW	3	162.67	80
60	ASW	4	145.136	54.2
60	ASW	5	149.509	78.4
60	Na-free	1	.	.
60	Na-free	2	.	0
60	Na-free	3	.	0
60	Na-free	4	.	0
60	Na-free	5	45.9296	21.4
60	A 2.0 mM Na-free	1	.	9.1
60	A 2.0 mM Na-free	2	.	0
60	A 2.0 mM Na-free	3	23.6524	62.5
60	A 2.0 mM Na-free	4	.	0
60	A 2.0 mM Na-free	5	91.3182	78.8
60	A 2.0 mM ASW	1	141.455	26.1
60	A 2.0 mM ASW	2	77.4176	20.3
60	A 2.0 mM ASW	3	140.672	25
60	A 2.0 mM ASW	4	150.121	55.4
60	A 2.0 mM ASW	5	167.678	33.3
60	A 0.2 mM Na-free	1	38.1016	20
60	A 0.2 mM Na-free	2	10.0455	70.6
60	A 0.2 mM Na-free	3	100.37	66.7
60	A 0.2 mM Na-free	4	.	7.1
60	A 0.2 mM Na-free	5	69.6187	51
60	A 0.2 mM ASW	1	118.731	37.2
60	A 0.2 mM ASW	2	105.43	12.7
60	A 0.2 mM ASW	3	118.197	77.1
60	A 0.2 mM ASW	4	54.3846	47.4
60	A 0.2 mM ASW	5	104.154	33.3

## Sheet: Effect of Mg2+ 
Magnesium treatment	Post-activation time	Male replicate	VCL	Motile
ASW	1	1	146.596	34.4
ASW	1	2	172.851	27.1
ASW	1	3	172.497	73.2
ASW	1	4	163.437	69.8
ASW	1	5	160.643	47.6
ASW	5	1	166.658	33.3
ASW	5	2	143.71	37.9
ASW	5	3	169.475	73.6
ASW	5	4	187.083	41.8
ASW	5	5	176.09	62.1
ASW	15	1	169.994	57.1
ASW	15	2	140.494	40
ASW	15	3	182.026	83.6
ASW	15	4	139.337	45.7
ASW	15	5	185.787	81.4
ASW	30	1	166.015	55
ASW	30	2	189.052	55.2
ASW	30	3	184.726	69.1
ASW	30	4	113.143	75.8
ASW	30	5	167.341	85.3
ASW	45	1	111.649	52.4
ASW	45	2	176.272	57.7
ASW	45	3	130.906	81.1
ASW	45	4	121.48	71.9
ASW	45	5	176.037	84
ASW	60	1	115.066	52.6
ASW	60	2	173.86	51.7
ASW	60	3	162.67	80
ASW	60	4	145.136	54.2
ASW	60	5	149.509	78.4
Mg-free	1	1	122.927	16.3
Mg-free	1	2	145.839	40.2
Mg-free	1	3	163.671	70
Mg-free	1	4	197.57	48.1
Mg-free	1	5	114.672	61.9
Mg-free	5	1	.	13.8
Mg-free	5	2	142.4	25.2
Mg-free	5	3	128.289	63.6
Mg-free	5	4	137.454	63.1
Mg-free	5	5	185.895	53.8
Mg-free	15	1	143.995	24.6
Mg-free	15	2	196.82	44.7
Mg-free	15	3	108.371	55.8
Mg-free	15	4	130.839	57.6
Mg-free	15	5	136.616	77.6
Mg-free	30	1	127.283	34.7
Mg-free	30	2	132.766	48.2
Mg-free	30	3	138.191	53.4
Mg-free	30	4	129.125	49
Mg-free	30	5	138.543	81.3
Mg-free	45	1	150.067	26.7
Mg-free	45	2	140.079	38
Mg-free	45	3	170.254	54.7
Mg-free	45	4	135.732	57.1
Mg-free	45	5	183.685	67.3
Mg-free	60	1	144.162	25.6
Mg-free	60	2	104.555	66.7
Mg-free	60	3	164.527	52.3
Mg-free	60	4	158.039	53.8
Mg-free	60	5	172.83	81.3
